# Supplementary material for: Molecular Regulation of Differential Lipid Molecule Accumulation in the Intramuscular Fat and Abdominal Fat of Chickens
Source: Genes (Basel). 2023 Jul 17;14(7):1457. doi: 10.3390/genes14071457 (PMC10379444; doi:10.3390/genes14071457)
Supplement: Supplementary file 1 [file genes-14-01457-s001.zip]

Archive with 1 entries (1 files):
- genes-2458415-supplementary.pdf
